# Supplementary material for: Wnt/β-catenin coupled with HIF-1α/VEGF signaling pathways involved in galangin neurovascular unit protection from focal cerebral ischemia
Source: Sci Rep. 2015 Nov 5;5:16151. doi: 10.1038/srep16151 (PMC4633613; doi:10.1038/srep16151)
Supplement: Supplementary Dataset 1 [file srep16151-s1.xls]

## Sheet: 15 min prior to MCAO-12 h
15 min prior to MCAO-12 h
Group	Neurological score
S1	0
S2	0
S3	0
S4	0
S5	0
S6	0
S7	0
S8	0
S9	0
S10	0
M1	3
M2	3
M3	4
M4	3
M5	2
M6	1
M7	2
M8	1
M9	1
M10	1
Y1	1
Y2	1
Y3	2
Y4	2
Y5	1
Y6	2
Y7	1
Y8	1
Y9	1
Y10	1
GX1	3
GX2	1
GX3	1
GX4	2
GX5	1
GX6	2
GX7	2
GX8	1
GX9	1
GX10	2
GZ1	3
GZ2	1
GZ3	1
GZ4	1
GZ5	1
GZ6	1
GZ7	1
GZ8	1
GZ9	1
GZ10	1
GD1	1
GD2	1
GD3	1
GD4	1
GD5	1
GD6	1
GD7	1
GD8	1
GD9	1
GD10	2

## Sheet: 15 min prior to MCAO-24 h
15 min prior to MCAO-24 h
Group	Neurological score
S1	0
S2	0
S3	0
S4	0
S5	0
S6	0
S7	0
S8	0
S9	0
S10	0
M1	1
M2	4
M3	2
M4	2
M5	3
M6	1
M7	2
M8	1
M9	1
M10	1
Y1	1
Y2	1
Y3	1
Y4	2
Y5	1
Y6	1
Y7	1
Y8	1
Y9	1
Y10	1
GX1	1
GX2	1
GX3	1
GX4	1
GX5	1
GX6	1
GX7	1
GX8	1
GX9	1
GX10	1
GZ1	1
GZ2	1
GZ3	1
GZ4	1
GZ5	1
GZ6	1
GZ7	1
GZ8	2
GZ9	1
GZ10	1
GD1	1
GD2	1
GD3	1
GD4	1
GD5	1
GD6	1
GD7	1
GD8	1
GD9	1
GD10	1

## Sheet: 6 h after MCAO-24 h
6 h after MCAO-24 h
Group	Neurological score
S1	0
S2	0
S3	0
S4	0
S5	0
S6	0
S7	0
S8	0
S9	0
S10	0
M1	1
M2	2
M3	1
M4	1
M5	2
M6	1
M7	3
M8	2
M9	2
M10	3
Y1	1
Y2	2
Y3	1
Y4	1
Y5	1
Y6	1
Y7	1
Y8	1
Y9	1
Y10	1
GX1	2
GX2	1
GX3	1
GX4	1
GX5	2
GX6	2
GX7	2
GX8	1
GX9	1
GX10	2
GZ1	1
GZ2	1
GZ3	1
GZ4	2
GZ5	2
GZ6	1
GZ7	1
GZ8	1
GZ9	1
GZ10	1
GD1	1
GD2	1
GD3	1
GD4	1
GD5	1
GD6	2
GD7	1
GD8	1
GD9	1
GD10	1
