# Supplementary material for: Wnt/β-catenin coupled with HIF-1α/VEGF signaling pathways involved in galangin neurovascular unit protection from focal cerebral ischemia
Source: Sci Rep. 2015 Nov 5;5:16151. doi: 10.1038/srep16151 (PMC4633613; doi:10.1038/srep16151)
Supplement: Supplementary Dataset 2 [file srep16151-s2.xls]

## Sheet: 15 min prior to MCAO-12 h
15 min prior to MCAO-12 h
Group	The rate of cerebral edema
S1	0.142653
S2	0.20363
S3	0.170473
S4	0.743714
S5	0.29635
S6	0.803279
S7	0.429119
S8	0.465699
S9	0.0396
S10	0.13413
M1	6.42317
M2	3.1833
M3	6.12659
M4	8.19071
M5	4.19296
M6	2.35339
M7	6.15799
M8	2.65423
M9	3.8499
M10	2.66054
Y1	0.382875
Y2	0.3051
Y3	2.54806
Y4	0.199186
Y5	2.05631
Y6	2.03032
Y7	0.46034
Y8	1.12273
Y9	0.692201
Y10	1.76063
GX1	3.81858
GX2	0.605222
GX3	0.527682
GX4	1.52301
GX5	3.04939
GX6	2.89671
GX7	4.42695
GX8	1.30332
GX9	2.09604
GX10	1.73292
GZ1	1.90547
GZ2	2.50103
GZ3	0.853652
GZ4	2.45902
GZ5	2.48164
GZ6	2.03506
GZ7	0.6883
GZ8	1.07417
GZ9	0.733403
GZ10	0.647306
GD1	0.569496
GD2	0.123283
GD3	0.431555
GD4	0.23265
GD5	1.72622
GD6	0.35781
GD7	0.830276
GD8	0.455581
GD9	0.60457
GD10	0.184559

## Sheet: 15 min prior to MCAO -24 h
15 min prior to MCAO-24 h
Group	The rate of cerebral edema
S1	0.315917
S2	0
S3	0.0922339
S4	0.549498
S5	1.06605
S6	0.713558
S7	1.2389
S8	0.817861
S9	0.989575
S10	0.710083
M1	15.3726
M2	9.32081
M3	5.35849
M4	5.10946
M5	5.78764
M6	4.00431
M7	14.4724
M8	7.08403
M9	4.41824
M10	6.04995
Y1	2.83801
Y2	2.12729
Y3	3.89448
Y4	2.17702
Y5	0.896
Y6	2.69514
Y7	4.0962
Y8	1.58617
Y9	1.18976
Y10	1.29105
GX1	2.07917
GX2	6.65281
GX3	2.30462
GX4	2.1793
GX5	2.28281
GX6	3.42074
GX7	2.49658
GX8	2.09603
GX9	3.16661
GX10	4.58732
GZ1	1.69927
GZ2	1.23435
GZ3	2.58276
GZ4	2.13855
GZ5	2.97263
GZ6	3.60418
GZ7	3.82634
GZ8	1.30726
GZ9	2.66549
GZ10	1.95661
GD1	1.04634
GD2	1.63809
GD3	2.25501
GD4	1.18825
GD5	0.462519
GD6	1.7662
GD7	1.30169
GD8	2.20885
GD9	0.894745
GD10	0.41694

## Sheet: 6 h after MCAO-24 h
6 h after MCAO-24 h
Group	The rate of cerebral edema
S1	1.15482
S2	0.52039
S3	0.696862
S4	0.868441
S5	0.26495
S6	0.949033
S7	0.674936
S8	0.688554
S9	0.56338
S10	0.30801
M1	5.05704
M2	9.53822
M3	10.5721
M4	13.7951
M5	6.44009
M6	3.44352
M7	3.38614
M8	10.1423
M9	4.01979
M10	10.6449
Y1	1.25998
Y2	2.48083
Y3	3.0447
Y4	1.28994
Y5	0.878012
Y6	2.06871
Y7	1.82305
Y8	3.2342
Y9	1.1557
Y10	0.701262
GX1	7.26296
GX2	3.9156
GX3	1.72414
GX4	3.11398
GX5	2.35762
GX6	1.15632
GX7	4.78212
GX8	1.61338
GX9	6.76551
GX10	2.614
GZ1	4.78643
GZ2	1.73895
GZ3	3.44764
GZ4	1.8835
GZ5	4.66268
GZ6	2.12308
GZ7	0.996228
GZ8	3.01082
GZ9	1.58629
GZ10	1.40551
GD1	0.652672
GD2	0.610084
GD3	2.35872
GD4	1.07548
GD5	2.27221
GD6	0.78652
GD7	2.5357
GD8	0.870594
GD9	2.32768
GD10	1.6482
