# Supplementary material for: Wnt/β-catenin coupled with HIF-1α/VEGF signaling pathways involved in galangin neurovascular unit protection from focal cerebral ischemia
Source: Sci Rep. 2015 Nov 5;5:16151. doi: 10.1038/srep16151 (PMC4633613; doi:10.1038/srep16151)
Supplement: Supplementary Dataset 3 [file srep16151-s3.xls]

## Sheet: 15 min prior to MCAO-12h
15 min prior to MCAO-12 h
	Left hemisphere	Total ipsilateral hemisphere
Group	Infarct volume(mm)	Volume（mm）
S1	0	397.12	0
S2	0	400.03	0
S3	0	399.53	0
S4	0	401.54	0
S5	0	403.35	0
M1	208.55	437.1	47.7122
M2	214.32	445.03	48.1586
M3	200	459.53	43.5227
M4	224	471.1	47.5483
M5	234	485.67	48.1809
Y1	134.32	447.1	30.0425
Y2	104.64	413.03	25.3347
Y3	122	429.53	28.4031
Y4	165.72	435.1	38.0878
Y5	144.42	432.67	33.3788
X1	187.32	445.1	42.0849
X2	218.32	417.03	52.3511
X3	155.67	423.53	36.7554
X4	114.32	438.1	26.0945
X5	198.34	434.67	45.63
Z1	143	442.1	32.3456
Z2	184.64	419.03	44.0637
Z3	112.4	428.53	26.2292
Z4	195.72	439.1	44.573
Z5	134.42	438.67	30.6426
D1	153	443.1	34.5295
D2	114.64	420.03	27.2933
D3	108	425.53	25.3801
D4	105.72	438.1	24.1315
D5	134.42	436.67	30.783

## Sheet: 15 min prior to MCAO-24h
15 min prior to MCAO-24 h
	Left hemisphere	Total ipsilateral hemisphere
Group	Infarct volume(mm)	Volume（mm）
S1	0	397.12	0
S2	0	400.03	0
S3	0	399.53	0
S4	0	401.54	0
S5	0	403.35	0
M1	208.55	471.52	44.2293
M2	214.32	482.32	44.4352
M3	194.1	445.34	43.5847
M4	277.9	477.12	58.2453
M5	297.32	467.45	63.6047
Y1	134.32	467.1	28.7562
Y2	104.64	413.03	25.3347
Y3	82.4	399.53	20.6242
Y4	165.72	452.1	36.6556
Y5	144.42	435.67	33.1489
X1	187.32	457.1	40.9801
X2	218.32	473.03	46.1535
X3	155.67	469.53	33.1544
X4	114.32	432.1	26.4568
X5	198.34	425.67	46.5948
Z1	104.32	443.1	23.5432
Z2	114.64	443.03	25.8764
Z3	112.4	429.53	26.1681
Z4	195.72	432.1	45.2951
Z5	134.42	423.67	31.7275
D1	174.32	447.1	38.989
D2	114.64	423.03	27.0997
D3	92.4	429.53	21.5119
D4	105.72	432.1	24.4666
D5	134.42	435.67	30.8536

## Sheet: 6 h after MCAO-24h 
6 h after MCAO-24 h
	Left hemisphere	Total ipsilateral hemisphere
Group	Infarct volume(mm)	Volume（mm）
S1	0	396.12	0
S2	0	402.03	0
S3	0	399.53	0
S4	0	400.54	0
S5	0	403.35	0
M1	208.55	471.52	44.2293
M2	214.32	482.32	44.4352
M3	194.1	475.34	40.8339
M4	277.9	482.12	57.6413
M5	297.32	471.45	63.065
Y1	104.32	437.1	23.8664
Y2	144.64	403.03	35.8881
Y3	82.4	388.53	21.2081
Y4	185.72	432.1	42.9808
Y5	174.42	435.67	40.0349
X1	187.32	437.1	42.8552
X2	258.32	487.03	53.0399
X3	175.67	469.53	37.414
X4	134.32	422.1	31.8218
X5	198.34	465.67	42.5924
Z1	158.32	423.1	37.419
Z2	164.64	442.03	37.2463
Z3	165.4	439.53	37.6311
Z4	205.72	422.1	48.7373
Z5	178.42	443.67	40.2146
D1	208.32	487.1	42.7674
D2	103.64	413.03	25.0926
D3	132.4	429.53	30.8244
D4	148.72	422.1	35.2334
D5	134.42	424.67	31.6528
