# Supplementary material for: Wnt/β-catenin coupled with HIF-1α/VEGF signaling pathways involved in galangin neurovascular unit protection from focal cerebral ischemia
Source: Sci Rep. 2015 Nov 5;5:16151. doi: 10.1038/srep16151 (PMC4633613; doi:10.1038/srep16151)
Supplement: Supplementary Dataset 4 [file srep16151-s5.xls]

## Sheet: 15 min prior to MCAO-12 h
15 min prior to MCAO-12 h
Group	EB content
S1	2.72271
S2	1.44492
S3	1.53133
S4	2.77739
S5	2.02761
S6	1.40255
S7	1.93414
S8	1.19377
S9	1.65208
S10	2.33435
M1	2.59001
M2	3.36792
M3	3.9877
M4	2.42558
M5	2.59798
M6	2.05022
M7	3.4056
M8	2.2194
M9	2.37727
M10	1.48321
Y1	2.03059
Y2	2.3488
Y3	1.1386
Y4	1.95859
Y5	1.4034
Y6	2.51159
Y7	1.85342
Y8	2.08826
Y9	2.35383
Y10	1.51225
GX1	1.93227
GX2	1.62465
GX3	1.89737
GX4	2.68183
GX5	1.60797
GX6	1.78468
GX7	2.49459
GX8	1.92883
GX9	3.07869
GX10	2.8913
GZ1	2.07824
GZ2	1.67799
GZ3	2.64307
GZ4	2.02414
GZ5	1.4049
GZ6	2.13758
GZ7	1.72809
GZ8	2.27237
GZ9	2.18493
GZ10	2.0399
GD1	2.80036
GD2	1.48199
GD3	1.30609
GD4	3.16551
GD5	1.96105
GD6	1.94505
GD7	1.93557
GD8	1.06463
GD9	1.35936
GD10	2.35179

## Sheet: 15 min prior to MCAO-24 h
15 min prior to MCAO-24 h
Group	EB content
S1	1.90941	2.32463
S2	2.53102
S3	2.28918
S4	2.39065
S5	2.85082
S6	1.98364
S7	2.27908
S8	1.91608
S9	2.53613
S10	2.56028
M1	8.51136	4.47839
M2	1.79665
M3	2.14671
M4	2.85954
M5	9.2797
M6	2.29109
M7	3.26716
M8	9.86207
M9	2.43881
M10	2.33075
Y1	1.98867
Y2	2.13988
Y3	2.32184
Y4	3.39954
Y5	2.14597
Y6	2.54129
Y7	2.89599
Y8	2.97535
Y9	3.07614
Y10	3.23104
GX1	2.45937
GX2	2.60638
GX3	4.08316
GX4	2.2749
GX5	2.4194
GX6	4.02166
GX7	2.987
GX8	2.1641
GX9	3.81049
GX10	2.13577
GZ1	1.899
GZ2	1.96496
GZ3	1.84617
GZ4	2.26822
GZ5	1.95135
GZ6	2.26653
GZ7	2.35787
GZ8	2.63256
GZ9	3.56759
GZ10	2.03269
GD1	2.50155
GD2	1.84807
GD3	2.39091
GD4	2.04459
GD5	2.78929
GD6	2.06656
GD7	2.16945
GD8	1.9382
GD9	2.35756
GD10	2.52313

## Sheet: 6 h after MCAO-24 h
6 h after MCAO-24 h
Group	EB content
S1	1.8913	2.3202
S2	2.30339
S3	2.51048
S4	2.15246
S5	1.91403
S6	2.05221
S7	2.34912
S8	1.89182
S9	3.38809
S10	1.89443
M1	2.82531	4.51575
M2	8.76704
M3	4.36772
M4	2.70485
M5	1.91906
M6	2.55764
M7	6.33493
M8	2.36517
M9	10.2143
M10	3.10143
Y1	3.0961
Y2	2.67793
Y3	2.69593
Y4	2.53675
Y5	2.87031
Y6	4.3767
Y7	3.08829
Y8	3.50282
Y9	3.40887
Y10	3.19105
GX1	6.96015
GX2	3.73545
GX3	3.36267
GX4	2.52793
GX5	2.6913
GX6	3.77062
GX7	4.10606
GX8	2.71096
GX9	4.1287
GX10	2.71747
GZ1
GZ2	2.59682
GZ3	3.47349
GZ4	2.46993
GZ5	2.57294
GZ6	3.01451
GZ7	3.09262
GZ8	4.9498
GZ9	2.88776
GZ10	2.91369
GD1	2.37447
GD2	2.97429
GD3	3.27059
GD4	3.26584
GD5	2.62888
GD6	3.29771
GD7	2.80679
GD8	1.96252
GD9	2.94887
GD10	3.25317
